# Supplementary material for: Differential Expression of MED12-Associated Coding RNA Transcripts in Uterine Leiomyomas
Source: Int J Mol Sci. 2023 Feb 13;24(4):3742. doi: 10.3390/ijms24043742 (PMC9960582; doi:10.3390/ijms24043742)
Supplement: Supplementary file 1 [file ijms-24-03742-s001.zip › Supplementary Table S1.xlsx]

## Sheet: david results
	Supplementary Table S1: 10 representative genes in each of the pathways
Term	Z-score	mean log2 FC	-log10 (pvalue)	10 representative genes
GO:1901700~response to oxygen-containing compound	3.71307	1.10481	24.6631	PTH, TH, PLA2G1B, MMP13, RYR2, NR5A1, DMD, CACNA1B, MPO, S100A7
GO:0005615~extracellular space	3.34894	1.0413	22.8655	COL12A1, COL5A1, COL11A1, COL4A1, WNT2, COL2A1, COL4A4, COL15A1, FGF23, COL28A1
GO:0010033~response to organic substance	4.64991	1.14457	20.2602	OSM, WNT10A, PLA2G1B, MMP13, RYR2, NR5A1, CACNA1B, ACTA1, MPO, IL23R
GO:0009605~response to external stimulus	3.93893	1.09513	18.766	ISL1, APOH, CCL8, COL11A1, ACTA1, IL1R2, CNTN2, NLRP3, F3, MMP7
GO:0044421~extracellular region part	3.71279	1.01859	16.6727	S100A12, CEACAM8, GAL, ICAM1, ALB, CCL17, IGFBP1, LAMA3, CARTPT, PI3
GO:0006928~movement of cell or subcellular component	2.51661	0.909419	16.5138	CCL2, IGF1, CCL7, CXCR2, BDNF, CACNA1C, IL6, CDH2, TNFAIP3, SOX9
GO:0006954~inflammatory response	4.56383	1.36699	16.4376	TNFSF11, CXCL2, CXCL8, SERPINC1, SDC1, S100A8, TNFAIP3, IL1B, GAL, SOCS3
GO:0007267~cell-cell signaling	3.4641	1.13718	16.1467	NTRK1, CDH1, GABRA2, CALCA, EGR2, NR1H4, CNTN2, GRIA2, CAMK2B, HNF4A
GO:0009719~response to endogenous stimulus	3.11127	1.02741	15.997	ZFP36, REN, EGR1, IL6, RETN, ASCL1, SPINT1, GNAO1, ICAM1, IGFBP1
GO:0070887~cellular response to chemical stimulus	3.93893	1.06719	15.7413	JUNB, CYP2C8, HNF4A, GRIN1, ACTN2, KCNA1, INS, S100A8, CAMK2A, XCL1
GO:0030593~neutrophil chemotaxis	4	1.78127	14.8836	CCL7, CCL8, CXCR2, CXCL1, PLA2G1B, S100A9, S100A8, S100A12, CXCR1, IL1B
GO:0097529~myeloid leukocyte migration	4.58258	1.72083	14.8472	FPR2, CALCA, S100A7, S100A9, CXCR1, IL1B, TNFSF11, XCL1, CXCL3, CCL2
GO:0030595~leukocyte chemotaxis	4.58258	1.72083	14.6563	CCL7, CCL8, CXCR2, CXCL1, PLA2G1B, S100A12, CCL2, CXCL2, CXCL8, CCL17
GO:0071621~granulocyte chemotaxis	4.12311	1.7439	14.55	CXCL1, PLA2G1B, S100A7, S100A9, S100A8, S100A12, CXCR1, IL1B, XCL1, CXCL3
GO:0006935~chemotaxis	3.28634	1.22587	14.4842	BDNF, IL6, F3, S100A8, IL1B, XCL1, CXCL3, CCL2, CCL17, LAMA3
GO:0042330~taxis	3.28634	1.22587	14.4236	PLA2G1B, FPR2, CALCA, S100A7, S100A9, EGR2, S100A12, CXCR1, TNFSF11, CNTN2
GO:0005102~receptor binding	2.82843	1.04568	14.2853	ACTN2, CAMK2A, CALCA, FGF23, S100A9, S100A12, APOB, LIF, IGFBP1, CARTPT
GO:0040011~locomotion	3.78076	1.17502	14.2337	IL1B, CXCL3, CCL2, IGF1, CXCR2, BDNF, ASCL1, ICAM1, CCL17, LAMA3
GO:0016477~cell migration	4.22116	1.26731	13.7424	SELE, CCL7, CXCL1, CXCR1, SNAI1, SDC1, LAMB3, CLDN4, CXCL3, LAMA3
GO:0010243~response to organonitrogen compound	2.53546	1.02866	13.6038	FPR2, NEGR2, RYR3, FOSL1, GRIN1, GNAO1, SOCS3, ICAM1, IGFBP1, CDKN1A

## Sheet: report stats
Field	Value
Mapping rate of ids:	0.9930555555555556
Categories used:	GOTERM_BP_FAT,GOTERM_CC_FAT,GOTERM_MF_FAT,PFAM,KEGG_PATHWAY,OMIM_DISEASE
Records reported:	1675
