# Supplementary material for: Differential Expression of MED12-Associated Coding RNA Transcripts in Uterine Leiomyomas
Source: Int J Mol Sci. 2023 Feb 13;24(4):3742. doi: 10.3390/ijms24043742 (PMC9960582; doi:10.3390/ijms24043742)
Supplement: Supplementary file 1 [file ijms-24-03742-s001.zip › Supplementary Table S2.xlsx]

## Sheet: Sheet1
		Supplementary Table S2: Primer sequences used in the study
			Primers		Sequences
			FBXW2 (Forward)		5'-CCTCGTCTCTAAACAGTGGAATAA-3'
			FBXW2 (Reverse)		5'-GCGTCCTGAACAGAATCATCTA-3'
			COL11A1 (Forward)		5'-GGAGAGAAAGGACAGAAAGGAG-3'
			COL11A1 (Reverse)		5'-AGACCTGGAGGACCCATAATA-3'
			MUC12 (Forward)		5'-AGTCCAGGCTCAACTGAAATAA-3'
			MUC12 (Reverse)		5'-CTGCTGTAGAAGGTGGTAGATG-3'
			FRMD5 (Forward)		5'-CAGTGTCCAGCAGCAATTTATTC-3'
			FRMD5 (Reverse)		5'-CCATCCCTGCTCTGTGTATTT-3'
			FCGBP (Forward)		5'-ACAGGTGCCATAAGGAATGAA-3'
			FCGBP (Reverse)		5'-CTGGTACACTCTTGACCACATAG-3'
			EGFL6 (Forward)		5'-TGAATACACACGGAAGCTACAA-3'
			EGFL6 (Reverse)		5'-CATGGCACATGTCCTAGAGTT-3'
			FN1 (Forward)		5'-ACCGAAATCACAGCCAGTAG -3'
			FN1 (Reverse)		5'-CCTCCTCACTCAGCTCATATTC-3'
			KLK5 (Forward)		5'-CTACTCCCTGTCACCAGTTTATG-3'
			KLK5 (Reverse)		5'-TTGATGAGCATGAGGTCGTTAG-3'
			ITGA9 (Forward)		5'-AGGCATCGGCAAGGTTTAT-3'
			ITGA9 (Reverse)		5'-CCGAAGTAAGAGCCCATCTTT-3'
			DCX (Forward)		5'-GTAGCTTCTACCGAACCAGAAC-3'
			DCX (Reverse)		5'-AGGACACAGCGTACACAATC-3'
			EZH2 (Forward)		5'-CCAGCACCCCCACCATTA-3'
			EZH2 (Reverse)		5'-CCCTGCTTCCCTATCACTGTCT-3'
			IGFBPL1 (Forward)		5'-CAGTCATCACGTGGAGAAAGG-3'
			IGFBPL1 (Reverse)		5'-CTCGCACTTGGACAGCTATATT-3'
			MTMR8 (Forward)		5'-CAGGGAGCCAGTTTATGTATGT-3'
			MTMR8 (Reverse)		5'-CGAATGTTGGCATAGTTGTCTTC-3'
			ATP5MC1P1 (Forward)		5'-CTGTTGTACCACGGGTCTAATC-3'
			ATP5MC1P1 (Reverse)		5'-CTGTAGGAAGGCTGTTCAGATG-3'
			CYP19A1 (Forward)		5'-CCTGGCTACTGCATGGGAATT-3'
			CYP19A1 (Reverse)		5'-ATCCCCATCCACAGGAATCTG-3'
			S100A4 (Forward)		5'-GAGTACTGTGTCTTCCTGTCCT-3'
			S100A4 (Reverse)		5'-TCTTCCTGGGCTGCTTATCT-3'
			HMX1 (Forward)		5'-TCCTTCCTCATCGAGAACCT-3'
			HMX1 (Reverse)		5'-TCGTCGTCGTCCTCCTC-3'
			CACNA1D (Forward)		5'-GCAGTTCATGTTTGCCTGTATC-3'
			CACNA1D (Reverse)		5'-CCTGCATTCTTCAGGGTTACT-3'
			RGS4 (Forward)		5'-TTTGATGAGGCCCAGAAGAAG-3'
			RGS4 (Reverse)		5'-ACGGGTTGACCAAATCAAGATA-3'
			WNT4 (Forward)		5'-AGGCTCCTGTGAGGTAAAGA-3'
			WNT4 (Reverse)		5'-CTCAGTGGCACCATCAAACT-3'
			WNT2 (Forward)		5'-CGGGAATCTGCCTTTGTTTATG-3'
			WNT2 (Reverse)		5'-TTGGATCACAGGAACAGGATTT-3'
			WNT16 (Forward)		5'-GGTTCAGCAGAAAGTTCCTAGA-3'
			WNT16 (Reverse)		5'-GCCTTCCAGCTTCATTGTTATG-3'
			WIF1 (Forward)		5'-GGCAACACCATTCTCCAAAC-3'
			WIF1 (Reverse)		5'-CGCAGATGCGTCTTTCATTAC-3'
			JAK3 (Forward)		5'-ACGTCCTGGCTCCTATGT-3'
			JAK3 (Reverse)		5'-GGATGAGGCAGCCCTTATAATC-3'
			BMP7 (Forward)		5'-GCCGAATTCCGGATCTACAA-3'
			BMP7 (Reverse)		5'-CTCCTGGAGCACCTGATAAAC-3'
			CXCL13 (Forward)		5'-CCAAGAGAGCTCAGTCTTTATCC-3'
			CXCL13 (Reverse)		5'-GACTTGTTCTTCTTCCAGACTATGA-3'
			NDC80 (Forward)		5'-GGGAGAAGAAACTGAAGATGGAA-3'
			NDC80 (Reverse)		5'-CTGTCGGCACCACTCATAAA-3'
			NTM (Forward)		5'-GACAGACAACCACCCAAAGA-3'
			NTM (Reverse)		5'-GCTATGCAGGTGAGGCTAAT-3'
			RAB37 (Forward)		5'-TAGGCAACAAGGCGGATATG-3'
			RAB37 (Reverse)		5'-GATGGCCAGAAAGGCTAACT-3'
			S100A1 (Forward)		5'-GATGAAGGAGCTAGACGAGAATG-3'
			S100A1 (Reverse)		5'-TTGTTACAGGCCACTGTGAG-3'
			CBX8 (Forward)		5'-GTCGCAGAAGTACAGCACAT-3'
			CBX8 (Reverse)		5'-GCTCCATCTCTCTTTCCCTTTC-3'
			PPP1R14C (Forward)		5'-GCAGACAGTGATGAAGAGAGAG-3'
			PPP1R14C (Reverse)		5'-AGTTTCCTCATGCCTCTTATCC-3'
